# Supplementary material for: Deconstructing the Monolith: An Educational Module for Understanding Disparities Within Asian American, Native Hawaiian, and Pacific Islander Populations
Source: MedEdPORTAL. 2025 Jan 7;21:11480. doi: 10.15766/mep_2374-8265.11480 (PMC11697750; doi:10.15766/mep_2374-8265.11480)
Supplement: Supplementary file 1 — Monolith To Mosaic Presentation.pptxFacilitator Guide.docxPresurvey.docxPostsurvey.docx [file mep_2374-8265.11480-s001.zip]

Archive with 5 entries (5 files):
- C. Presurvey.docx
- D. Postsurvey.docx
- A. Monolith To Mosaic Presentation.pptx
- B. Facilitator Guide.docx
- _Educational Summary Report_11480.pdf
